# Supplementary material for: The Manchurian Walnut Genome: Insights into Juglone and Lipid Biosynthesis
Source: Gigascience. 2022 Jun 28;11:giac057. doi: 10.1093/gigascience/giac057 (PMC9239856; doi:10.1093/gigascience/giac057)
Supplement: giac057_Supplemental_Figures_and_Tables [file giac057_supplemental_figures_and_tables.zip › Supplementary Tables.xlsx]

## Sheet: Table-S1
Table S1 The statistics of K-mer analysis
Parameter	Size
K-mer	17
K-mer number	14596746422
K-mer Depth	26
Genome Size (Mb)	547.99
Heterozygous Ratio (%)	0.77
Repeat (%)	48.78

## Sheet: Table-S2
Table S2 BUSCO evaluation results for J. mandshurica genome
Term	Genes	Percentage (%)	Proteins	Percentages(%)
Complete BUSCOs	1588	98.3	1536	95.2
Complete and single-copy BUSCOs	1471	91.1	1427	88.4
Complete and duplicated BUSCOs	117	7.2	109	6.8
Fragmented BUSCOs	6	0.4	48	3
Missing BUSCOs	20	1.3	30	1.8
Total BUSCO groups searched	1614	100	1614	100

## Sheet: Table-S3
Table S3 Statistics of genome alignment in Juglans mandshurica
Mapping rate (%)	Average sequencing depth	Coverage (%)	Coverage (>= 5X,%)	Coverage (>= 10X,%)	Coverage(>= 20X,%)
99.44	26.11	99.56	98.68	96.8	78.91

## Sheet: Table-S4
Table S4 Statistical analysis of SNP types in t Juglans mandshurica genome
Type	Source	Number	Percentage of SNP (%)	Percentage of genome (%)
SNP	All SNP	3041033	100	0.5542
	Heterozygosis SNP	3034064	99.7708	0.553
	Homology SNP	6969	0.2292	0.0013
Indel	All indel	523235	100	0.0954
	Heterozygosis indel	517163	98.8395	0.0943
	Homology indel	6072	1.1605	0.0011

## Sheet: Table-S5
Table S5 The information of transcriptome of walnut exocarp and embryos
Tissue	Sample	Total Reads	Reads mapped	Unique mapped	Multi mapped	Read1 mapped	Read2 mapped	+' mapped	-' mapped
walnut exocarp	S1-1	44453662	41414753(93.16%)	40552333(91.22%)	1208221(1.94%)	20545148(46.22%)	20007185(45.01%)	20147225(45.32%)	20405108(45.90%)
	S1-2	57812540	54101021(93.58%)	52974144(91.63%)	1642445(1.95%)	26810920(46.38%)	26163224(45.26%)	26320823(45.53%)	26653321(46.10%)
	S1-3	46257828	43107085(93.19%)	42272704(91.38%)	1178474(1.80%)	21414560(46.29%)	20858144(45.09%)	20986702(45.37%)	21286002(46.02%)
	S2-1	49069980	45638714(93.01%)	44209483(90.09%)	1900670(2.91%)	22544114(45.94%)	21665369(44.15%)	21892744(44.62%)	22316739(45.48%)
	S2-2	59814458	54957333(91.88%)	53127405(88.82%)	2466277(3.06%)	26992770(45.13%)	26134635(43.69%)	26324784(44.01%)	26802621(44.81%)
	S2-3	52275486	47220307(90.33%)	45669749(87.36%)	2098541(2.97%)	23162109(44.31%)	22507640(43.06%)	22642179(43.31%)	23027570(44.05%)
	S3-1	64165548	60246274(93.89%)	58271935(90.81%)	2670260(3.08%)	29568662(46.08%)	28703273(44.73%)	28883787(45.01%)	29388148(45.80%)
	S3-2	59204346	55577603(93.87%)	53714430(90.73%)	2595877(3.15%)	27300855(46.11%)	26413575(44.61%)	26604127(44.94%)	27110303(45.79%)
	S3-3	66832890	62567839(93.62%)	60347327(90.30%)	3058564(3.32%)	30692942(45.92%)	29654385(44.37%)	29926108(44.78%)	30421219(45.52%)
	S4-1	60511600	56441716(93.27%)	55048193(90.97%)	1850167(2.30%)	27897445(46.10%)	27150748(44.87%)	27365623(45.22%)	27682570(45.75%)
	S4-2	83405874	77791618(93.27%)	75904643(91.01%)	2512733(2.26%)	38503913(46.16%)	37400730(44.84%)	37720627(45.23%)	38184016(45.78%)
	S4-3	72141442	67449223(93.50%)	65812269(91.23%)	2242776(2.27%)	33256374(46.10%)	32555895(45.13%)	32726407(45.36%)	33085862(45.86%)
	average	59662137	0.9305	0.9046	0.0258	0.4589	0.4456	0.4489	0.4557
embryos	S1-1	41936628	39420233(94.00%)	37984540(90.58%)	2529729(3.42%)	19217133(45.82%)	18767407(44.75%)	18882929(45.03%)	19101611(45.55%)
	S1-2	55866726	52095159(93.25%)	50443812(90.29%)	2686995(2.96%)	25639042(45.89%)	24804770(44.40%)	25060950(44.86%)	25382862(45.43%)
	S1-3	59288200	55582760(93.75%)	53735854(90.63%)	3204886(3.12%)	27223531(45.92%)	26512323(44.72%)	26696954(45.03%)	27038900(45.61%)
	S2-1	58048158	54043766(93.10%)	52196562(89.92%)	3043231(3.18%)	26516456(45.68%)	25680106(44.24%)	25932388(44.67%)	26264174(45.25%)
	S2-2	56931364	53087909(93.25%)	51221899(89.97%)	3117792(3.28%)	25955961(45.59%)	25265938(44.38%)	25447166(44.70%)	25774733(45.27%)
	S2-3	74273818	68508436(92.24%)	66125608(89.03%)	3858696(3.21%)	33575857(45.21%)	32549751(43.82%)	32844429(44.22%)	33281179(44.81%)
	S3-1	53965066	50330167(93.26%)	48608600(90.07%)	2880332(3.19%)	24571343(45.53%)	24037257(44.54%)	24145974(44.74%)	24462626(45.33%)
	S3-2	56612920	52743244(93.16%)	51184531(90.41%)	2386054(2.75%)	26016914(45.96%)	25167617(44.46%)	25432172(44.92%)	25752359(45.49%)
	S3-3	58046772	54080873(93.17%)	52276227(90.06%)	2834060(3.11%)	26518492(45.68%)	25757735(44.37%)	25969165(44.74%)	26307062(45.32%)
	S4-1	54805522	50844570(92.77%)	49230056(89.83%)	2304178(2.95%)	25036857(45.68%)	24193199(44.14%)	24471165(44.65%)	24758891(45.18%)
	S4-2	45441718	42260865(93.00%)	40925459(90.06%)	1883171(2.94%)	20805735(45.79%)	20119724(44.28%)	20340041(44.76%)	20585418(45.30%)
	S4-3	49105178	45719205(93.10%)	44278572(90.17%)	2054358(2.93%)	22498414(45.82%)	21780158(44.35%)	22010110(44.82%)	22268462(45.35%)
	average	55360172	0.9317	0.9008	0.0308	0.4571	0.4437	0.4476	0.4532

## Sheet: Table S6
Table S6 Statistical results of genetic structure of related species
Gene set		Number	Average gene length (bp)	Average CDS length (bp)	Average exon per gene	Average exon length (bp)	Average intron length (bp)
De novo	AUGUSTUS	41032	3289.98	1040.02	4.35	239.16	671.92
Homolog	Juglans_cathayensis	70805	3080.78	665.84	2.8	237.73	1341.02
	Juglans_mandshurica	69154	3089.44	704.69	2.96	238.4	1219.25
	Juglans_microcarpa	67697	3265.76	693.66	2.97	233.39	1304.28
	Juglans_regia_English_walnut	51629	3720.99	1003.16	3.59	279.19	1048.07
	Juglans_regia	67190	2547.77	713.97	3.08	232.09	883.22
trans.orf/Isoseq		15283	6226.69	1381.87	6.67	313.82	728.75
MAKER		40515	3574.61	1048.79	4.56	273.34	654.37
Total		40453	3694.76	1104.82	6.1	289.02	688.66

## Sheet: Table-S7
Table S7 Summary of the functional annotation in J. mandshurica genome
Annotation database	Number	Percent(%)
InterPro	25953	64.16
GO	18229	45.06
KEGG_ALL	31243	77.23
KEGG_KO	11582	28.63
Swissprot	23059	57
TrEMBL	31341	77.48
NR	32855	81.22
Annotated	32901	81.33
Unannotated	7552	18.67
Total	40453	100

## Sheet: Table-S8
Table S8 Non-coding genes in the J. mandshurica genome
Main type	Type	Numbers	Average length(bp)	Total length(bp)	% of genome
miRNA	miRNA	122	129.35	15781	0.0029
tRNA	tRNA	2185	75.6	165179	0.0301
rRNA	rRNA	4004	433.55	1735932	0.3164
	18S	687	1751.38	1203201	0.2193
	28S	1305	198.92	259597	0.0473
	5.8S	651	170.08	110724	0.0202
	5S	1361	119.33	162410	0.0296
	8S	0	0	0	0
snRNA	snRNA	272	117.79	32040	0.0058
	CD-box	127	99.34	12616	0.0023
	HACA-box	23	115.65	2660	0.0005
	splicing	122	137.41	16764	0.0031
	scaRNA	0	0	0	0

## Sheet: Table-S9
Table S9 Statistics of transposable elements and other repeats in J. mandshurica genome
Type	Repeat Size	% of genome
Trf	20497431	3.74
Repeatmasker	7524448	1.37
Proteinmask	45822480	8.35
De novo	323793229	59.01
Total	334673373	60.99

## Sheet: Table-S10
Table S10 Repeat sequence classification results statistics in J. mandshurica genome
	RepeatMasker TEs	%	RepeatProteinMask TEs	%	De novo	%	Combined TEs	%
Type	Length (Bp)	0	Length (Bp)	0	Length (Bp)	0	Length (Bp)	0
DNA	2906810	0.53	443483	0.08	49078100	8.94	51543175	9.39
LINE	446240	0.08	45620	0.01	45646514	8.32	45973640	8.38
SINE	1757	0	0	0	1895574	0.35	1897331	0.35
LTR	4474205	0.82	45333440	8.26	210944609	38.44	215930087	39.35
Other	0	0	0	0	0	0	0	0
Unknown	13876	0	0	0	53606970	9.77	53619817	9.77
Total TE	7359070	1.34	45822480	8.35	320081447	58.34	326580986	59.52

[truncated: 20 more sheets: Table-S11, Table-S12, Table-S13, Table-S14, Table-S15, Table-S16, Table-S17, Table-S18, Table-S19, Table-S20, Table-S21, Table-S22, Table-S23, Table-S24, Table-S25, Table-S26, Table-S27, Table-S28, Table-S29, Table-S30]
